# Supplementary material for: TIDB: a comprehensive database of trained immunity
Source: Database (Oxford). 2021 Jul 9;2021:baab041. doi: 10.1093/database/baab041 (PMC8271126; doi:10.1093/database/baab041)
Supplement: baab041_Supp [file baab041_supp.zip]

Archive with 1 entries (1 files):
- supplementary_materials.docx
